# Supplementary material for: Deubiquitination enzyme USP35 negatively regulates MAVS signaling to inhibit anti-tumor immunity
Source: Cell Death Dis. 2025 Feb 27;16(1):138. doi: 10.1038/s41419-025-07411-8 (PMC11868397; doi:10.1038/s41419-025-07411-8)
Supplement: Supplementary file 3 — original datas-qPCR. [file 41419_2025_7411_MOESM3_ESM.xlsx]

## Sheet: Figure 3C 
B16F10	IFN-β（VSV 0h）							IFN-β(VSV 6h)
	shNC	14.42	31.38	-16.96	7.84389e-06	7.92629e-06	0.989603		shNC	12.47	20.13	-7.66	0.00494436	0.00360962	1.36977
		14.43	31.36	-16.93	8.0087e-06		1.0104			11.44	20.22	-8.78	0.00227487		0.630225
	shUSP35-1	14.14	30.59	-16.45	1.11701e-05		1.40924		shUSP35-1	12.73	18.06	-5.33	0.0248605		6.8873
		14.46	31.14	-16.68	9.52401e-06		1.20157			13.37	18.92	-5.55	0.0213444		5.9132
	shUSP35-2	14.62	31.16	-16.54	1.04946e-05		1.32402		shUSP35-2	14.02	18.32	-4.3	0.0507658		14.064
		14.25	31.05	-16.8	8.76387e-06		1.10567			14.07	18.32	-4.25	0.052556		14.56
	CXCL10								CXCL10
	shNC	14.42	22.95	-8.53	0.00270529	0.00278242	0.972281		shNC	12.47	14.86	-2.39	0.190782	0.136913	1.39346
		14.43	22.88	-8.45	0.00285954		1.02772			11.44	15.03	-3.59	0.0830429		0.606539
	shUSP35-1	14.14	22.63	-8.49	0.00278135		0.999616		shUSP35-1	12.73	12.99	-0.26	0.835088		6.09942
		14.46	22.83	-8.37	0.00302259		1.08632			13.37	14.12	-0.75	0.594604		4.34294
	shUSP35-2	14.62	23.24	-8.62	0.00254168		0.91348		shUSP35-2	14.02	14.2	-0.18	0.882703		6.4472
		14.25	23.38	-9.13	0.00178483		0.641466			14.07	13.78	0.29	1.22264		8.93008
	ISG15								ISG15
	shNC	14.42	27.64	-13.22	0.000104805	0.000111359	0.941151		shNC	12.47	19.88	-7.41	0.00587987	0.00412567	1.42519
		14.43	27.48	-13.05	0.000117912		1.05885			11.44	20.16	-8.72	0.00237147		0.574809
	shUSP35-1	14.14	27.29	-13.15	0.000110016		0.987941		shUSP35-1	12.73	19.16	-6.43	0.0115978		2.81114
		14.46	27.25	-12.79	0.000141197		1.26795			13.37	19.26	-5.89	0.0168629		4.08732
	shUSP35-2	14.62	27.66	-13.04	0.000118732		1.06621		shUSP35-2	14.02	19.35	-5.33	0.0248605		6.02581
		14.25	27.51	-13.26	0.000101939		0.915415			14.07	19.46	-5.39	0.0238478		5.78034

## Sheet: Figure 3D
Yummer1.7	IFN-β（VSV 0h）								IFN-β(VSV 6h)
	shNC	13.29	28.91	-15.62	1.98569e-05	1.97883e-05	1.00347		shNC	14.46	22.36	-7.9	0.00418662	0.00406002	1.03118
		13.24	28.87	-15.63	1.97197e-05		0.996534			13.31	21.3	-7.99	0.00393342		0.968818
	shUSP35-1	13.31	28.42	-15.11	2.82772e-05		1.42899		shUSP35-1	14.85	19.49	-4.64	0.0401071		9.87854
		13.66	28.71	-15.05	2.9478e-05		1.48967			14.51	19.08	-4.57	0.042101		10.3697
	shUSP35-2	12.68	28.53	-15.85	1.69307e-05		0.85559		shUSP35-2	14.06	17.65	-3.59	0.0830429		20.4538
		13.11	28.24	-15.13	2.78879e-05		1.40931			14.13	17.67	-3.54	0.0859714		21.1751
	CXCL10								CXCL10
	shNC	13.29	19.04	-5.75	0.0185814	0.0211322	0.879291		shNC	14.46	14.67	-0.21	0.864537	0.81916	1.0554
		13.24	18.64	-5.4	0.0236831		1.12071			13.31	13.68	-0.37	0.773782		0.944605
	shUSP35-1	13.31	19.36	-6.05	0.0150928		0.714206		shUSP35-1	14.85	14.05	0.8	1.7411		2.12547
		13.66	19.24	-5.58	0.0209051		0.989253			14.51	14.01	0.5	1.41421		1.72642
	shUSP35-2	12.68	19.35	-6.67	0.00982042		0.464713		shUSP35-2	14.06	12.51	1.55	2.92817		3.5746
		13.11	19.49	-6.38	0.0120068		0.568177			14.13	13.02	1.11	2.15846		2.63496
	ISG15								ISG15
	shNC	13.29	19.21	-5.92	0.0165159	0.0151064	1.0933		shNC	14.46	16.84	-2.38	0.192109	0.137004	1.40221
		13.24	19.43	-6.19	0.013697		0.906697			13.31	16.92	-3.61	0.0818996		0.597788
	shUSP35-1	13.31	19.8	-6.49	0.0111254		0.736467		shUSP35-1	14.85	16.86	-2.01	0.248273		1.81215
		13.66	19.66	-6	0.015625		1.03433			14.51	16.22	-1.71	0.30566		2.23102
	shUSP35-2	12.68	19.65	-6.97	0.00797666		0.52803		shUSP35-2	14.06	15.16	-1.1	0.466516		3.40512
		13.11	20	-6.89	0.00843147		0.558138			14.13	15.85	-1.72	0.303549		2.21561

## Sheet: Figure 3E
HeLa	IFN-β（VSV 0h）								IFN-β(VSV 6h)
	shNC	14.77	32.02	-17.25	6.41553e-06	8.24129e-06	0.778462		shNC	16.42	23.24	-6.82	0.00885066	0.00983591	0.899831
		15.22	31.82	-16.6	1.0067e-05		1.22154			16.26	22.79	-6.53	0.0108212		1.10017
	shUSP35-1	14.72	32.52	-17.8	4.38194e-06		0.531705		shUSP35-1	17.13	21.85	-4.72	0.0379436		3.85766
		14.93	32.18	-17.25	6.41553e-06		0.778462			17.03	21.89	-4.86	0.0344345		3.5009
	shUSP35-2	14.67	31.86	-17.19	6.68797e-06		0.81152		shUSP35-2	16.32	20.57	-4.25	0.052556		5.34328
		15	31.72	-16.72	9.26357e-06		1.12404			16.21	20.6	-4.39	0.0476956		4.84913
	CXCL10								CXCL10
	shNC	13.29	19.04	-5.75	0.0185814	0.0211322	0.879291		shNC	16.42	27.67	-11.25	0.000410594	0.000311565	1.31784
		13.24	18.64	-5.4	0.0236831		1.12071			16.26	28.46	-12.2	0.000212537		0.682158
	shUSP35-1	13.31	19.36	-6.05	0.0150928		0.714206		shUSP35-1	17.13	27.23	-10.1	0.000911165		2.92447
		13.66	19.24	-5.58	0.0209051		0.989253			17.03	27.52	-10.49	0.000695337		2.23175
	shUSP35-2	12.68	19.35	-6.67	0.00982042		0.464713		shUSP35-2	16.32	26.33	-10.01	0.000969817		3.11272
		13.11	19.49	-6.38	0.0120068		0.568177			16.21	26.25	-10.04	0.000949858		3.04866
	ISG15								ISG15			0
	shNC	13.29	19.21	-5.92	0.0165159	0.0151064	1.0933		shNC	16.42	23.19	-6.77	0.00916277	0.00742118	1.23468
		13.24	19.43	-6.19	0.013697		0.906697			16.26	23.72	-7.46	0.00567958		0.765321
	shUSP35-1	13.31	19.8	-6.49	0.0111254		0.736467		Shusp35-1	17.13	23.18	-6.05	0.0150928		2.03374
		13.66	19.66	-6	0.015625		1.03433			17.03	23.12	-6.09	0.01468		1.97813
	shUSP35-2	12.68	19.65	-6.97	0.00797666		0.52803		Shusp35-2	16.32	21.35	-5.03	0.0306069		4.12426
		13.11	20	-6.89	0.00843147		0.558138			16.21	21.49	-5.28	0.0257372		3.46808

## Sheet: Figure 3F
ID8	IFN-β（VSV 0h）								IFN-β(VSV 6h)
	shNC	13.84	27.67	-13.83	6.86681e-05	7.37735e-05	0.930796		shNC	13.82	19.89	-6.07	0.014885	0.0119296	1.24774
		14.05	27.68	-13.63	7.8879e-05		1.0692			13.57	20.37	-6.8	0.00897421		0.752265
	shUSP35-1	12.93	27.76	-14.83	3.43341e-05		0.465398		shUSP35-1	13.54	18.73	-5.19	0.0273939		2.2963
		12.41	27.62	-15.21	2.63836e-05		0.357629			14.5	18.63	-4.13	0.0571145		4.78763
	shUSP35-2	13.47	27.79	-14.32	4.88934e-05		0.66275		shUSP35-2	13.64	16.87	-3.23	0.106579		8.93404
		13.81	27.61	-13.8	7.0111e-05		0.950354			13.49	17.11	-3.62	0.0813339		6.81783
	CXCL10								CXCL10
	shNC	13.84	20.99	-7.15	0.00704102	0.00807025	0.872466		shNC	13.82	15.07	-1.25	0.420448	0.384567	1.0933
		14.05	20.83	-6.78	0.00909948		1.12753			13.57	15.09	-1.52	0.348686		0.906697
	shUSP35-1	12.93	21.11	-8.18	0.00344806		0.427255		shUSP35-1	13.54	13.56	-0.02	0.986233		2.56453
		12.41	22.2	-9.79	0.00112958		0.139968			14.5	14.43	0.07	1.04972		2.72961
	shUSP35-2	13.47	21.16	-7.69	0.00484261		0.600057		shUSP35-2	13.64	13.4	0.24	1.18099		3.07097
		13.81	21.13	-7.32	0.00625836		0.775485			13.49	13.13	0.36	1.28343		3.33733
	ISG15								ISG15
	shNC	13.84	27.94	-14.1	5.69478e-05	7.07441e-05	0.804983		shNC	13.82	23.27	-9.45	0.00142977	0.00143975	0.993069
		14.05	27.58	-13.53	8.45404e-05		1.19502			13.57	23	-9.43	0.00144973		1.00693
	shUSP35-1	12.93	27.68	-14.75	3.62917e-05		0.513		shUSP35-1	13.54	21.38	-7.84	0.0043644		3.03136
		12.41	28.51	-16.1	1.4237e-05		0.201246			14.5	21.61	-7.11	0.00723897		5.02793
	shUSP35-2	13.47	27.39	-13.92	6.45153e-05		0.911953		shUSP35-2	13.64	19.71	-6.07	0.014885		10.3386
		13.81	27.07	-13.26	0.000101939		1.44096			13.49	19.57	-6.08	0.0147822		10.2672

## Sheet: Figure 3G
B16F10	IFNβ 3pRNA（0h）								IFNβ 3pRNA（24h）
	shNC	13.09	26.46	-13.37	9.44559e-05	0.00015059	0.627237		shNC	16.42	23.12	-6.7	0.00961832	0.0102953	0.934246
		12.78	25.02	-12.24	0.000206725		1.37276			16.26	22.77	-6.51	0.0109722		1.06575
	shUSP35-1	13.03	27.37	-14.34	4.82203e-05		0.320208		shUSP35-1	17.13	22.11	-4.98	0.0316862		3.07775
		12.97	26.87	-13.9	6.54159e-05		0.434396			17.03	22.21	-5.18	0.0275845		2.67933
	shUSP35-2	13.22	25.29	-12.07	0.000232578		1.54444		shUSP35-2	16.32	20.11	-3.79	0.072293		7.02196
		12.87	25.95	-13.08	0.000115486		0.766885			16.21	20.4	-4.19	0.0547879		5.32165
	CXCL10									CXCL10
	shNC	13.09	25.34	-12.25	0.0002053	0.000206011	0.996534		shNC	16.42	23.4	-6.98	0.00792156	0.00937136	0.845294
		12.78	25.02	-12.24	0.00020672		1.00347			16.26	22.79	-6.53	0.0108212		1.15471
	shUSP35-1	13.03	26.89	-13.86	6.725e-05		0.326463		shUSP35-1	17.13	21.85	-4.72	0.0379436		4.04889
		12.97	26.42	-13.45	8.936e-05		0.433767			17.03	22.75	-5.72	0.0189718		2.02444
	shUSP35-2	13.22	24.84	-11.62	0.00031771		1.5422		shUSP35-2	16.32	21.01	-4.69	0.0387409		4.13396
		12.87	25.51	-12.64	0.00015667		0.760485			16.21	19.54	-3.33	0.0994421		10.6113
	ISG15									ISG15
	shNC	13.09	25.45	-12.36	0.00019023	0.00019905	0.955668		shNC	16.42	28.44	-12.02	0.00024078	0.0002252	1.0692
		12.78	25.012	-12.232	0.00020787		1.04433			16.26	28.48	-12.22	0.00020961		0.930796
	shUSP35-1	13.03	26.93	-13.9	6.542e-05		0.32864		shUSP35-1	17.13	26.69	-9.56	0.00132481		5.88294
		12.97	26.47	-13.5	8.632e-05		0.433643			17.03	27.24	-10.21	0.00084427		3.74908
	shUSP35-2	13.22	24.89	-11.67	0.00030689		1.54176		shUSP35-2	16.32	26.47	-10.15	0.00088013		3.90829
		12.87	25.61	-12.74	0.00014618		0.734371			16.21	25.51	-9.3	0.00158643		7.04469

## Sheet: Supplementary Figure 6C
	IFNβ
	shNC-PBS	12.45	19.88	-7.43	0.00579892	0.00506659	1.14454
		12.31	20.16	-7.85	0.00433426		0.855459
	ShUSP35-PBS	12.52	19.55	-7.03	0.00765172		1.51023
		12.35	19.26	-6.91	0.00831539		1.64122
	shNC-H101	14.02	19.35	-5.33	0.0248605		4.90676
		14.07	19.46	-5.39	0.0238478		4.70688
	ShUSP35-H101	13.98	18.32	-4.34	0.0493776		9.74573
		14.02	18.32	-4.3	0.0507658		10.0197
	CCL5
	shNC-PBS	12.45	14.86	-2.41	0.188156	0.181249	1.0381
		12.31	14.83	-2.52	0.174343		0.961895
	ShUSP35-PBS	12.52	14.76	-2.24	0.211686		1.16793
		12.35	14.53	-2.18	0.220676		1.21753
	shNC-H101	14.02	14.2	-0.18	0.882703		4.8701
		14.07	14.38	-0.31	0.806642		4.45045
	ShUSP35-H101	13.98	12.99	0.99	1.98618		10.9583
		14.02	13.12	0.9	1.86607		10.2956
	CXCL10
		12.45	19.88	-7.43	0.00579892	0.00506659	1.14454
	shNC-PBS	12.31	20.16	-7.85	0.00433426		0.855459
		12.52	19.16	-6.64	0.0100268		1.979
	ShUSP35-PBS	12.35	19.26	-6.91	0.00831539		1.64122
		14.02	19.35	-5.33	0.0248605		4.90676
	shNC-H101	14.07	19.46	-5.39	0.0238478		4.70688
		13.98	18.43	-4.45	0.0457527		9.03027
	ShUSP35-H101	14.02	18.51	-4.49	0.0445016		8.78334
