# Supplementary material for: Deubiquitination enzyme USP35 negatively regulates MAVS signaling to inhibit anti-tumor immunity
Source: Cell Death Dis. 2025 Feb 27;16(1):138. doi: 10.1038/s41419-025-07411-8 (PMC11868397; doi:10.1038/s41419-025-07411-8)
Supplement: Supplementary file 4 — Supplementary Table 1 [file 41419_2025_7411_MOESM4_ESM.xlsx]

## Sheet: qPCR primer sequences
qPCR primer sequences
hUSP35	Forward primer：	5’-CGCCGTGGAGTTCCTAGAG-3’													#DIV/0!
	Reverse primer：	5’-GGAGATGACTGCGAACAGCTC-3’													#DIV/0!
mUSP35	Forward primer：	5’-AAGGAGCTGTTCGCTGTCATC-3’													#DIV/0!
	Reverse primer：	5’-TCATCCTGCTAATGGCAGTCA-3’													#DIV/0!
hIFNβ	Forward primer：	5’-GCCATCAGTCACTTAAACAGC-3’													#DIV/0!
	Reverse primer：	5’-GAAACTGAAGATCTCCTAGCCT-3’													#DIV/0!
hCXCL10	Forward primer：	5’-GTGGCATTCAAGGAGTACCTC-3’
	Reverse primer：	5’-TGATGGCCTTCGATTCTGGATT-3’													#DIV/0!
hISG15	Forward primer：	5’-TGGACAAATGCGACGAACCTC-3’													#DIV/0!
	Reverse primer：	5’-TCAGCCGTACCTCGTAGGTG-3’													#DIV/0!
mIFNβ	Forward primer：	5’-TCCGAGCAGAGATCTTCAGGAA-3’													#DIV/0!
	Reverse primer：	5’-TGCAACCACCACTCATTCTGAG-3’													#DIV/0!
mCXCL10	Forward primer：	5’-CCAAGTGCTGCCGTCATTTTC-3’													8.93008
	Reverse primer：	5’-GGCTCGCAGGGATGATTTCAA-3’
mISG15	Forward primer：	5’-GGTGTCCGTGACTAACTCCAT-3’													#DIV/0!
	Reverse primer：	5’-TGGAAAGGGTAAGACCGTCCT-3’													#DIV/0!
mCCL5	Forward primer：	5’-GGGTACCATGAAGATCTCTGC-3’
	Reverse primer：	5’-TCTAGGGAGAGGTAGGCAAAG-3’
H/M actin	Forward primer：	5’-ACACTGTGCCCATCTACGAG-3’													#DIV/0!
	Reverse primer：	5’-ACACTGTGCCCATCTACGAG-3’													#DIV/0!
															#DIV/0!
															#DIV/0!

## Sheet: shRNA or sgRNA sequence
shRNA/sgRNA sequence information
shhUSP35-1	5’-GGGAAGATCTGATGATGTT-3’
shhUSP35-2	5’-CCAAGAGGAAGGATGGTAC-3’
shmUSP35-1	5’-GCAAGATTGTGACCCGGATAT-3’
shmUSP35-2	5’-CGGCGTAAGATCCTGGACGAT-3’
sgmUSP35-1	5’-TTGACCTGCGTACCATGCGG-3’
sgmUSP35-2	5’-GAGGATGAAGGCTCACCAGG-3’
sgmNC	5’-GTCCGCCCTGCAGCAACCGG-3’
